# Supplementary material for: Coccomyxa subellipsoidea KJ Components Enhance the Expression of Metallothioneins and Th17 Cytokines during Human T Cell Activation
Source: Microorganisms. 2024 Apr 5;12(4):741. doi: 10.3390/microorganisms12040741 (PMC11051862; doi:10.3390/microorganisms12040741)
Supplement: Supplementary file 1 [file microorganisms-12-00741-s001.zip]

Archive with 2 entries (2 files):
- Supplemental_Figures.pptx
- Supplemental_Tables.xlsx
