# Supplementary material for: Coccomyxa subellipsoidea KJ Components Enhance the Expression of Metallothioneins and Th17 Cytokines during Human T Cell Activation
Source: Microorganisms. 2024 Apr 5;12(4):741. doi: 10.3390/microorganisms12040741 (PMC11051862; doi:10.3390/microorganisms12040741)
Supplement: Supplementary file 1 [file microorganisms-12-00741-s001.zip › Supplemental_Tables.xlsx]

## Sheet: Table S1
Table S1 Monoclonal antibodies used for FCM
	Antibody	Clone	Company	Cat. No.
	FITC anti-human CD3	UCHT1	BioLegend	300406
	APC anti-human CD4	RPA-T4	BioLegend	300514
	BrilliantViolet510TM anti-human CD4	OKT4	BioLegend	317444
	Alexa Fluor®700 anti-human CD8	HIT8a	BioLegend	300920
	BV395 anti-human CD8	RPA-T8	Biosciences	563795
	APC/Cy7 anti-human CD19	HIB19	BioLegend	302218
	PE anti-human CD25	BC96	BioLegend	302606
	Pacific BlueTM anti-human CD45	HI30	BioLegend	304022
	BUV737 anti-human CD45	HI30	Biosciences	748719
	BrilliantViolet650TM anti-human CD45RA	HI100	BioLegend	304136
	APC/Cy7 anti-human CD45RO	UCHL1	BioLegend	304228
	PE/Cy7 anti-human CD56	NCAM16.2	BD Bioscience	335791
	PE anti-human CD62L	DREG-56	BioLegend	304806
	BV421 anti-human CD95	DX2	BioLegend	305624
	PE/Cy7 anti-human CD127	A01905	BioLegend	351320
	APC anti-human CD197 (CCR7)	G043H7	BioLegend	353214
	BUV395 anti-human CD274 (PD-L1)	MIH1	BD Bioscience	740320
	PerCP/Cy5.5 anti-human CD279 (PD-1)	EH12.2H7	BioLegend	329914
	PI		SIGMA	P4170

## Sheet: Table S2
		Table S2. C-KJ fraction-related gene regulation (difference between III, IV, and II)
		GENE NAME (III vs II)			GENE NAME (IV vs II)
		UP	DOWN		UP	DOWN
		transglutaminase 5	cyclin I family member 2		transglutaminase 5	ventral anterior homeobox 2
		C-C motif chemokine ligand 2	C-type lectin domain family 4 member M		inter-alpha-trypsin inhibitor heavy chain 3	G0/G1 switch 2
		tumor necrosis factor superfamily member 4	senataxin		HOXA10-HOXA9 readthrough	interleukin 5
		protein tyrosine phosphatase, receptor type O	interleukin 5		paired box 2	peptidyl arginine deiminase, type III
		matrix-remodelling associated 8	solute carrier family 28 member 2		olfactory receptor, family 5, subfamily AQ, member 1 pseudogene	galanin receptor 3
		hes family bHLH transcription factor 4	interleukin 1 receptor like 1		HECT, C2 and WW domain containing E3 ubiquitin protein ligase 2	shisa family member 6
		zyg-11 family member A, cell cycle regulator	zinc finger protein 804A		sodium voltage-gated channel alpha subunit 5	hydroxysteroid (11-beta) dehydrogenase 1
		NADPH oxidase 4	uncharacterized LOC105370666		forkhead box I3	family with sequence similarity 169 member B
		metallothionein 1H	collagen type V alpha 2		sorting nexin 29 pseudogene 2	HOP homeobox
		myosin VB	oligodendrocyte myelin glycoprotein		MAGE family member B10	chromosome 20 open reading frame 203
		sulfotransferase family 1B member 1	proline-rich basic protein 1		KIAA1456	-
		metallothionein 1H-like 1	solute carrier family 12 member 8		hes family bHLH transcription factor 4	TELO2 interacting protein 2
		metallothionein 2 pseudogene 1	HOP homeobox		leiomodin 2	collagen type V alpha 2
		uncharacterized LOC101927536	F-box and WD repeat domain containing 12		long intergenic non-protein coding RNA 173	calcineurin binding protein 1
		metallothionein 1B	anosmin 1		amphiregulin	ubiquitin D
		metallothionein 2A	carcinoembryonic antigen related cell adhesion molecule 4		sulfotransferase family 1B member 1	pygopus family PHD finger 2
		metallothionein 1 pseudogene 3	-		5-hydroxytryptamine receptor 7	membrane associated ring-CH-type finger 1
		family with sequence similarity 46 member A	protocadherin gamma subfamily A, 11		nuclear receptor subfamily 3 group C member 2	EGF containing fibulin-like extracellular matrix protein 1
		ras homolog family member U	regulator of G-protein signaling 13		alpha kinase 2	NTPase, KAP family P-loop domain containing 1
		5-hydroxytryptamine receptor 2A	-		myosin VB	solute carrier family 12 member 8
		fucosyltransferase 7 (alpha (1,3) fucosyltransferase)	POU class 2 associating factor 1		metallothionein 1H	eyes shut homolog (Drosophila)
		translin-associated factor X interacting protein 1	purinergic receptor P2X 7		roundabout guidance receptor 1	discs large homolog associated protein 2
		olfactory receptor family 5 subfamily T member 2	hypoxia inducible factor 3 alpha subunit		protein Z, vitamin K-dependent plasma glycoprotein	chloride voltage-gated channel 7
		glutamate decarboxylase 1	tubulin tyrosine ligase like 6		tumor necrosis factor superfamily member 4	germinal center-associated, signaling and motility-like
		selectin L	zinc finger protein 571		RFX family member 8, lacking RFX DNA binding domain	C-type lectin domain family 4 member M
		phospholamban	POU class 2 associating factor 1		tumor necrosis factor receptor superfamily member 11a	EGF like domain multiple 6
		serine/threonine kinase 31	keratin 40, type I		gap junction protein beta 2	transmembrane protein 144
			EDAR-associated death domain		matrix metallopeptidase 12	nidogen 2
			EGF like domain multiple 6		ring finger protein 39	NIPA like domain containing 1
			SLAM family member 8		metallothionein 1 pseudogene 3	solute carrier family 14 member 1 (Kidd blood group)
			ubiquitin D		bombesin like receptor 3	potassium voltage-gated channel subfamily J member 8
			sterile alpha motif domain containing 15		sodium voltage-gated channel alpha subunit 1	FSHD region gene 2 family member C
			neurensin 1		metallothionein 1H-like 1	-
			olfactory receptor family 56 subfamily A member 4		galactose-3-O-sulfotransferase 1	Usher syndrome 1C binding protein 1
			muscleblind like splicing regulator 2		metallothionein 1B	pre-B-cell leukemia homeobox 1
			vacuolar protein sorting 13 homolog A (S. cerevisiae)		metallothionein 2A	olfactory receptor family 4 subfamily K member 17
			aquaporin 7 pseudogene 3		calcium voltage-gated channel subunit alpha1 A	ARP3 actin-related protein 3 homolog C (yeast)
			inositol 1,4,5-trisphosphate receptor type 1		interleukin 1 receptor type 1	uncharacterized LOC105376081
			insulin receptor		heat shock protein family A (Hsp70) member 4 like	transmembrane protein 176B
			nucleoporin 210kDa like		uncharacterized LOC101927536	cyclic nucleotide gated channel alpha 1
			osteoglycin		cytochrome P450 family 1 subfamily A member 1	osteoglycin
			EF-hand calcium binding domain 2		C-C motif chemokine ligand 2	CD36 molecule
			taste 2 receptor member 19		transmembrane protein 207	-
			FSHD region gene 2 family member C		kinesin family member 1C	interleukin 1 receptor accessory protein like 1
			adhesion G protein-coupled receptor A1		-	MAGE family member B18
			DCC netrin 1 receptor		homer scaffolding protein 2	leucine rich repeat containing 18
			surfactant associated 3		ADAM metallopeptidase domain 18	glycerol-3-phosphate acyltransferase 3
			annexin A1		IGF like family member 2	Dab, reelin signal transducer, homolog 1 (Drosophila)
			endogenous retrovirus group FRD member 1		class E vacuolar protein-sorting machinery protein hse1-like	zinc finger protein 483
			family with sequence similarity 101 member B		amphiregulin	chromosome 4 open reading frame 47
			exocyst complex component 3-like 1		5-hydroxytryptamine receptor 2A	membrane spanning 4-domains A7
			-		family with sequence similarity 13 member A	transmembrane protein 139
			G protein-coupled receptor 87		microtubule affinity regulating kinase 1	protocadherin beta 2
			interleukin 1 receptor accessory protein like 1		rhophilin associated tail protein 1B	protocadherin 7
			annexin A1		-	tensin 3
			transmembrane protein 139		ADAM metallopeptidase with thrombospondin type 1 motif 1	gap junction protein beta 5
			interferon regulatory factor 8		vav guanine nucleotide exchange factor 2	retinoic acid early transcript 1L
			CD80 molecule		tripartite motif containing 46	oculocerebrorenal syndrome of Lowe
			-		apolipoprotein D	EF-hand calcium binding domain 5
			bromodomain, testis-specific		DnaJ heat shock protein family (Hsp40) member B13	macrophage stimulating 1 receptor
			nei like DNA glycosylase 2		cell adhesion molecule 1	mannose receptor, C type 2
					microfibrillar associated protein 3 like	protocadherin 17
					SRY-box 11	taste 1 receptor member 2
					parathyroid hormone-like hormone	transmembrane protein 158 (gene/pseudogene)
					dystrotelin	growth arrest specific 7
					eukaryotic translation elongation factor 1 alpha 1 pseudogene 30	gamma-aminobutyric acid type A receptor pi subunit
					cancer susceptibility candidate 1	sulfotransferase family 1C member 3
					GLI pathogenesis-related 1 like 1	coiled-coil domain containing 114
					-	hedgehog acyltransferase-like
					chondroitin sulfate N-acetylgalactosaminyltransferase 1	actin binding LIM protein family member 3
					uncharacterized LOC102723886	ovo like zinc finger 2
					ring finger protein 17	cyclin I family member 2
					synaptotagmin 6	-
					protein tyrosine phosphatase, non-receptor type 3	aryl hydrocarbon receptor interacting protein-like 1
					fibronectin type III domain containing 9	protocadherin alpha 11
					cartilage associated protein	napsin A aspartic peptidase
					sphingomyelin synthase 2	-
					long intergenic non-protein coding RNA 954	-
					long intergenic non-protein coding RNA 1556	FRMD6 antisense RNA 1
					metallothionein 2 pseudogene 1	ribokinase
					myocardin	SLAM family member 8
					immunoglobulin superfamily member 6	transmembrane protein 51
					-	protein O-mannosyltransferase 1
					IQ motif containing with AAA domain 1	potassium voltage-gated channel subfamily H member 7
					immunoglobulin kappa variable 2D-30	chromosome 1 open reading frame 21
					ATPase phospholipid transporting 9A (putative)	cysteine rich angiogenic inducer 61
					H1 histone family member O, oocyte specific	solute carrier family 39 (zinc transporter), member 12
					homeobox D10	POU class 2 associating factor 1
					ras homolog family member U	POU class 2 associating factor 1
					ZFP2 zinc finger protein	-
					olfactory receptor family 8 subfamily K member 5	sperm associated antigen 6
					metallothionein 1A	BMP/retinoic acid inducible neural specific 2
					ankyrin repeat and SOCS box containing 17	ATPase plasma membrane Ca2+ transporting 4
					coagulation factor IX	zinc finger protein 804A
					coiled-coil domain containing 103	-
					mitogen-activated protein kinase kinase 7	carboxypeptidase A1
					low density lipoprotein receptor class A domain containing 4	chromosome 7 open reading frame 57
					protocadherin 9	chromosome 5 open reading frame 52
					fasciculation and elongation protein zeta 1	carcinoembryonic antigen related cell adhesion molecule 20
					DnaJ heat shock protein family (Hsp40) member C5 gamma	calcium activated nucleotidase 1
					lysyl oxidase like 3	defensin beta 136
					ceruloplasmin (ferroxidase)	zinc finger protein 718
					transforming growth factor beta induced	RAS (RAD and GEM)-like GTP binding 2
					exocyst complex component 6B	S100 calcium binding protein P
					dynein axonemal heavy chain 14	secretoglobin family 1D member 4
					elastin microfibril interfacer 3	coiled-coil domain containing 71-like
					family with sequence similarity 172, member B pseudogene	late cornified envelope 5A
					bone morphogenetic protein 6	coiled-coil domain containing 122
					glutathione peroxidase 1	interleukin 34
					adhesion G protein-coupled receptor F5	small G protein signaling modulator 1
					hyaluronan binding protein 2	olfactory receptor family 8 subfamily B member 4 (gene/pseudogene)
					adhesion G protein-coupled receptor G2	G protein-coupled receptor 151
					gap junction protein alpha 1	KAT8 regulatory NSL complex subunit 1 like
					sialic acid binding Ig like lectin 9	insulin receptor
					pancreas specific transcription factor, 1a	immunity-related GTPase family, cinema
					GRIK1 antisense RNA 2	prostaglandin reductase 1
					uncharacterized LOC105377590	lipoprotein, Lp(a)-like 2, pseudogene
					flavin containing monooxygenase 1	espin
					sperm acrosome associated 5B	cystathionine gamma-lyase
					myosin VB	histone cluster 1, H4l
					testis expressed 22	spermatogenesis associated 4
					-	CD80 molecule
					serine/threonine kinase 31	laeverin
					endonuclease G	nuclear factor, erythroid 4
					5-hydroxytryptamine receptor 3D	oral cancer overexpressed 1
					tetraspanin 16	-
					nuclear cap binding protein subunit 2-like	-
					G protein-coupled receptor 148	KIAA1217
					cilia and flagella associated 54	acyl-CoA binding domain containing 3
					translin-associated factor X interacting protein 1	collagen triple helix repeat containing 1
					5'-nucleotidase ecto	-
					mitogen-activated protein kinase 7	actinin alpha 3 (gene/pseudogene)
					pleckstrin and Sec7 domain containing 4	growth factor receptor bound protein 10
					calcium voltage-gated channel subunit alpha1 E	CKLF like MARVEL transmembrane domain containing 1
					ryanodine receptor 3	phospholipase D1, phosphatidylcholine-specific
					serine peptidase inhibitor, Kunitz type 5, pseudogene	spermatogenesis associated 45
					FERM domain containing 4A	-
					keratin associated protein 1-1	zinc finger CCHC-type containing 14
					transmembrane protease, serine 11F	-
					mucin 5B, oligomeric mucus/gel-forming	-
					tachykinin 3	SET domain containing 1B
					-	long intergenic non-protein coding RNA 1153
					calcineurin like EF-hand protein 2	solute carrier family 4 member 10
					zinc finger protein 224	Rho GTPase activating protein 39
					olfactory receptor family 4 subfamily N member 2	family with sequence similarity 101 member B
					protease, serine 2	WT1 antisense RNA
					small integral membrane protein 2	transmembrane protein 45A
					transketolase-like 1	Ras association domain family member 4
					cysteine and glycine rich protein 2	G protein-coupled receptor 87
					dimethylarginine dimethylaminohydrolase 1	-
					zyg-11 related, cell cycle regulator	-
					-	exocyst complex component 3-like 1
					TBC1 domain family member 8B	dishevelled-binding antagonist of beta-catenin 3
					fucosyltransferase 7 (alpha (1,3) fucosyltransferase)	TBC1 domain family member 25
					ferric chelate reductase 1 like	zinc finger protein 782
					zinc finger protein 318	interleukin 24
					tumor protein p73	cancer susceptibility candidate 2 (non-protein coding)
					glutamate decarboxylase 1	-
					breast cancer anti-estrogen resistance 3	granzyme A
					SPG20 antisense RNA 1	olfactory receptor family 6 subfamily B member 2
					muscle-related coiled-coil protein	SLIT and NTRK like family member 2
					ribosomal protein SA pseudogene 42	caspase 10
					fibroblast growth factor binding protein 2	uncharacterized LOC105378189
					actin binding LIM protein family member 3	lymphocyte cytosolic protein 2
					olfactory receptor family 5 subfamily T member 2	proline-serine-threonine phosphatase interacting protein 2
					-	uncharacterized LOC643923
					RANBP2-like and GRIP domain containing 1	EF-hand calcium binding domain 3
					bromodomain containing 8	-
					maestro heat like repeat family member 5	keratinocyte differentiation factor 1
					transmembrane and coiled-coil domains 5A	asialoglycoprotein receptor 2
					protease, serine 3	putative uncharacterized protein FLJ25328
						pyroglutamylated RFamide peptide
						chemokine (C motif) receptor 1
						olfactory receptor, family 11, subfamily N, member 1 pseudogene
						ankyrin 1
						glutamate receptor interacting protein 2
						major histocompatibility complex, class II, DQ alpha 2
						-
						-
						C-X-C motif chemokine ligand 9
						5'-nucleotidase domain containing 4
						kinesin family member 28, pseudogene
						uncharacterized LOC100288254
						uncharacterized LOC400761
						membrane spanning 4-domains A6A
						DNA damage regulated autophagy modulator 1
						zinc finger protein 333
						chromosome 2 open reading frame 82
						-
						plexin domain containing 1
						fms related tyrosine kinase 3
						interferon regulatory factor 8
						deiodinase, iodothyronine, type I
						protocadherin gamma subfamily A, 11
						-
						chromosome 6 open reading frame 10
						ELM2 and Myb/SANT-like domain containing 1
						senataxin
						discs large homolog associated protein 1
						LanC like 3
						carcinoembryonic antigen related cell adhesion molecule 18
						alcohol dehydrogenase 7 (class IV), mu or sigma polypeptide
						potassium voltage-gated channel subfamily J member 15
						ankyrin and armadillo repeat containing
						pleckstrin
						interferon induced protein with tetratricopeptide repeats 2
						diphosphoinositol pentakisphosphate kinase 1
						cytochrome P450 family 4 subfamily F member 11
						CRYM antisense RNA 1
						-
						EvC ciliary complex subunit 2
						coiled-coil domain containing 187
						5'-nucleotidase, cytosolic IA
						Ras association domain family member 10
						pyroglutamyl-peptidase I-like
						pyruvate carboxylase
						tripartite motif-containing 51
						Rho GTPase activating protein 36
						major histocompatibility complex, class II, DR alpha
						adenosine deaminase, RNA-specific, B1
						melanocortin 3 receptor
						-
						cholinergic receptor nicotinic alpha 4 subunit
						tachykinin receptor 1
						large tumor suppressor kinase 2
						family with sequence similarity 205 member C
						EPH receptor A5
						DEP domain containing 5
						zinc finger protein 490
						four jointed box 1
						protein phosphatase 1 regulatory subunit 3G
						fibronectin 1
						malic enzyme 1, NADP(+)-dependent, cytosolic
						calsyntenin 1
						ras homolog family member V
						testis expressed 15
						neuromedin U
						olfactomedin like 2A
						olfactory receptor family 8 subfamily K member 5
						collagen type V alpha 3
						ankyrin repeat and SOCS box containing 10
						chromosome 11 open reading frame 44
						coiled-coil domain containing 88A
						long intergenic non-protein coding RNA 892
						peptidylprolyl isomerase C
						ankyrin repeat and sterile alpha motif domain containing 1A
						kyphoscoliosis peptidase
						carbonic anhydrase VII
						plexin A4
						hypoxia inducible factor 3 alpha subunit
						bromodomain, testis-specific
						-
						semenogelin II
						chromosome 12 open reading frame 71
						long intergenic non-protein coding RNA 1164
						-
						SEC14 like lipid binding 3
						glutamyl aminopeptidase
						guanylate cyclase 2F, retinal
						cytochrome P450 family 4 subfamily F member 11
						purinergic receptor P2X 7
						proline-rich basic protein 1
						leucine rich repeat and fibronectin type III domain containing 2
						solute carrier family 2 member 13
						matrix metallopeptidase 17
						ssemaphorin 4F
						family with sequence similarity 71 member C
						transmembrane protease, serine 6
						dynein axonemal heavy chain 1
						Down syndrome cell adhesion molecule
						long intergenic non-protein coding RNA 1077
						iroquois homeobox 4

## Sheet: Table S3
	Supplementary Table S3 C-KJ fraction-related gene regulation (difference between III and IV)
	GENE NAME (IV vs. III)
	UP	DOWN
	inter-alpha-trypsin inhibitor heavy chain 3	family with sequence similarity 169 member B
	olfactory receptor, family 5, subfamily AQ, member 1 pseudogene	potassium voltage-gated channel subfamily H member 7
	transmembrane protein 207	-
	ATP binding cassette subfamily C member 2	zinc finger protein 385D
	anosmin 1	leucine rich repeat and fibronectin type III domain containing 2
	sodium voltage-gated channel alpha subunit 5	protein tyrosine phosphatase, receptor type O
	zinc finger protein 571	-
	G protein-coupled receptor 137C	discs large homolog associated protein 1
	EPH receptor B2	acid sensing ion channel subunit family member 5
	frizzled-related protein	5'-nucleotidase, cytosolic IA
	calcium voltage-gated channel subunit alpha1 E	transient receptor potential cation channel subfamily C member 7
	DnaJ heat shock protein family (Hsp40) member C5 gamma
	-
	uncharacterized LOC105370666
	protein tyrosine phosphatase, receptor type U
	chromosome 22 open reading frame 42
	uncharacterized LOC100129603
	pancreas specific transcription factor, 1a
	armadillo repeat containing 2
	Sp5 transcription factor
	transient receptor potential cation channel subfamily V member 1
	transketolase-like 1
	zinc finger protein 594
	galactose-3-O-sulfotransferase 1
	interleukin 1 receptor like 1
	neurensin 1
	-
	fetuin B
	F-box and WD repeat domain containing 12
	-
	regulator of G-protein signaling 13
	taste 2 receptor member 19
	SRY-box 11
	vav guanine nucleotide exchange factor 2
	vertebrae development associated
	ATPase phospholipid transporting 9A (putative)
	-
	leucine rich repeat containing 17
	protocadherin 9
	elastin microfibril interfacer 3
	-
	aldo-keto reductase family 1, member C2
	EF-hand calcium binding domain 2
	RFX family member 8, lacking RFX DNA binding domain
	transmembrane protease, serine 11D
	tumor protein p73

## Sheet: Table S4
	Table S4 Metal contents in the C-KJ Extracts
	Crude Extract			Dialized Extract
	Element	Conc. (mg/100g)		Element	Conc. (μg/g)
	P	472			1st	2nd	Average
	Fe	128		Zn	12	12	12
	Ca	71.2		Cu	35	36	35
	K	1450
	Mg	149
	Cu	2.05
	Zn	9.27
	Mn	3.75
	Se	8
